# Supplementary material for: The Tumor Suppressive mir-148a Is Epigenetically Inactivated in Classical Hodgkin Lymphoma
Source: Cells. 2020 Oct 14;9(10):2292. doi: 10.3390/cells9102292 (PMC7602210; doi:10.3390/cells9102292)
Supplement: Supplementary file 1 [file cells-09-02292-s001.zip]

Archive with 16 entries (13 files):
- Supplementary figures/
- Supplementary figures/Supp. Fig. 4.tiff
- __MACOSX/
- __MACOSX/Supplementary figures/
- __MACOSX/Supplementary figures/._Supp. Fig. 4.tiff
- Supplementary figures/.DS_Store
- __MACOSX/Supplementary figures/._.DS_Store
- Supplementary figures/Supp. Fig. 2.tiff
- __MACOSX/Supplementary figures/._Supp. Fig. 2.tiff
- Supplementary figures/Supp. Fig. 3.tiff
- __MACOSX/Supplementary figures/._Supp. Fig. 3.tiff
- Supplementary figures/Supp. Fig. 1.tiff
- __MACOSX/Supplementary figures/._Supp. Fig. 1.tiff
- __MACOSX/._Supplementary figures
- Supplementary tables 1-5.xlsx
- __MACOSX/._Supplementary tables 1-5.xlsx
