# Supplementary material for: The Tumor Suppressive mir-148a Is Epigenetically Inactivated in Classical Hodgkin Lymphoma
Source: Cells. 2020 Oct 14;9(10):2292. doi: 10.3390/cells9102292 (PMC7602210; doi:10.3390/cells9102292)
Supplement: Supplementary file 1 [file cells-09-02292-s001.zip › Supplementary tables 1-5.xlsx]

## Sheet: Table S1
Supplementary table 1
Cell culture conditions
RPMI	10% FBS	U-HO1, SUP-HD1, L-428, L-1236, KM-H2, RAJI, CA-46, DAUDI, NAMALWA,VAL
	20% FBS	L-540, HDLM-2, RAMOS, SU-DHL-6, OCI-LY3
IMDM	20% FBS	OCI-LY1, OCI-LY7
DMEM	10% FBS	HEK 293T

## Sheet: Table S2
Supplementary table 2
The clinical data of patients
	Sample ID	Diagnosis	Age	Gender	EBV status
Analysis of DNA methylation level in HRS and non-tumor cells (bisulfite pyrosequencing)	HRS 1	NS	30	female	-
	HRS 2	NS	20	male	-
	HRS 3	MC	8	male	negative
	HRS 4	MC	20	female	positive
	HRS 5	NS	33	female	negative
	HRS 6	LR	55	male	positive
	Sample ID	Diagnosis	Age	Gender
Analysis of DNA methylation level in sorted GCB (bisulfite pyrosequencing)	GCB 1 DNA	tonsilitis	32	male
	GCB 2 DNA	tonsilitis	28	male
	GCB 3 DNA	tonsilitis	27	female
	GCB 4 DNA	tonsilitis	25	female
	GCB 5 DNA	tonsilitis	21	male
	Sample ID	Diagnosis	Age	Gender	EBV status
Analysis of microRNA expression in HRS (qRT-PCR)	HRS 3	MC	8	male	positive
	HRS 6	LR	55	male	-
	HRS 7	NS	64	female	negative
	HRS 8	NS	39	male	-
	HRS 9	NS	32	male	-
	HRS 10	MC	54	male	positive
	HRS 11	NS	15	male	-
	HRS 12	MC/LR (not clear)	26	male	-
	HRS 13	LR	51	female	-
	HRS 14	MC	62	male	-
	Sample ID	Diagnosis	Age	Gender
Analysis of microRNA expression in GCB (NGS + qRT-PCR)	GCB 1	tonsilitis	32	male
	GCB 2	tonsilitis	28	male
	GCB 3	tonsilitis	27	female
	GCB 6	tonsilitis	23	male
	GCB 7	tonsilitis	8	female
	GCB 8	tonsilitis	30	male
	GCB 9	tonsilitis	39	female
	GCB 10	tonsilitis	9	male
	GCB 11	tonsilitis	33	male
	GCB 12	tonsilitis	26	male

## Sheet: Table S3
Supplementary table 3
Primer sequences used in the study
Analysis	Gene	Primer sequence (5'-3')	Product size (bp)	Annealing temperature (°C)
real-time qPCR	hsa-mir-148a-3p	Assay ID 477814_mir	Not applicable	60
	hsa-mir-148a-5p	Assay ID 478718_mir	Not applicable	60
	hsa-mir-361-5p	Assay ID 000554	Not applicable	60
	hsa-let-7g-5p	Assay ID 002282	Not applicable	60
	ACTB	Assay ID qHsaCEP0036280 (BIO-RAD)	62	60
	GAPDH	F: GTCGGAGTCAACGGATT	220	55
		R: CCTGGAAGATGGTGATGG
	CCT6A	F: TGCTAAGAGGCCAGATGCAG	193	55
		R: CACCCACAAGCTGACCTGAT
	IL15	F: ACAGAAGCCAACTGGGTGAA	180	61
		R: TGCATCTCCGGACTCAAGTG
	C5orf30	F: GTCTGTGTTCCCTTGGGACT	133	55
		R: GCAAGGTGGTCAGGGTACTT
	ARF4	F: TGGGATGTTGGTGGTCAAGA	128	61
		R: TGCAGCTCATCTGCTACTTCC
	CANX	F: TGCTAAGAGGCCAGATGCAG	215	55
		R: TTTCATCCCAATCCTCGGGC
	HOMER1	F: AACTGCGAAATAGCAGACGGA	125	55
		R: ATGAGCTCGAGTGCTGAAGA
	AKAP1	F: AGGCTCCAACCCTAAGAAGG	81	61
		R: TTGCCAATTAGCCGACCGAC
	TFDP2	F: CGCTGATGAGCTGGTGTCAG	184	61
		R: CTGAGCAGAATTGGTAGGCAG
	FBN1	F: GCATTCCTGTGGGGATGGATT	185	61
		R: GTTGTCCACAGTGAGTCCCTA
	IFI6	F: GGGTGGAGGCAGGTAAGAAAA	185	61
		R: GATCGCAGACCAGCTCATCA
	SEPINH1	F: GTTCTTCAAGCCACACTG	135	55
		R: TCGTCGTCGTAGTAGTTG
	SUB1	F: GTGAGACTTCGAGAGCCCTG	100	55
		R: TCGCGAACACTAACGTACCTC
Sanger sequencing	mir-148a	F: CGCATCCTGAACTAAATTGC	300	59
		R: CACTTGGACCCCCTCTGG
Bisulfite pyrosequencing	mir-148a	F: TGGGGGAAGATGGGAAAGTAT	247	59
		R: CACCCACCCACTCTTTAAAATTCT
		seq: ATGGGAAAGTATTTTTTAGATT
	mir-193a	F: AGGTTTTAGATGGGGAAGTTG	161	59
		R: AATTTTCCCTTTTCCTCCTTTAAC
		seq: TTAGATGGGGAAGTTGAG
	mir-339	F: GGAAGTTAGGGGTTTTTTTGTTTGA	120	60
		R: AATAAAACTATCCCAATTATTTTCATCATA
		seq: GGGGTTTTTTTGTTTGAG
	mir-4488	F: AGATTTTGGATTAGAGGTTTATAAGG	280	59
		R: CAACCACACACAAACTTTAAAC
		seq: TAAGGAGGGGTTGAG
Expression vector	mir-148a	F: AAAGGAATTCCGGGCTGTTAAAACACCATT	300	59
		R: AAAAGGATCCGTCAGGAGTCCACCAGGGTA

## Sheet: Table S4
Supplementary table 4
Assays used for bisulfite pyrosequencing (genomic localization based on GRCh37/hg19)
miRNA	Amplified region	Analyzed region	Analyzed CpG dinucleotides
mir-148a	chr7:25,990,244-25,990,490	chr7:25,990,426-25,990,459	CpG1 - chr7:25,990,452, CpG2 - chr7:25,990,450 CpG3 - chr7:25,990,448
mir-193a	chr17:29,885,797-29,885,957	chr17:29,885,820-29,885,855	CpG1 - chr17:29,885,822 CpG2 - chr17:29,885,825 CpG3 - chr17:29,885,832 CpG4 - chr17:29,885,834 CpG5 - chr17:29,885,842 CpG6 - chr17:29,885,846 CpG7 - chr17:29,885,852 CpG8 - chr17:29,885,854
mir-339	chr7:1,067,246-1,067,365	chr7:1,067,299-1,067,339	CpG1 - chr7:1,067,333 CpG2 - chr7:1,067,320 CpG3 - chr7:1,067,318 CpG4 - chr7:1,067,303
mir-4488	chr11:61,275,627-61,275,906	chr11:61,275,837-61,275,870	CpG1 - chr11:61,275,867 CpG2 - chr11:61,275,865 CpG3 - chr11:61,275,856 CpG4 - chr11:61,275,845 CpG5 - chr11:61,275,838

## Sheet: Table S5
Supplementary table 5
Oligonucleotide sequences used in luciferase assay
mir-148a-3p	FBN1 WT	F: CGCTAGTAAATTTTCAAACTAGATTTATAAATGCACTGTAATATGTACACAACTTAGAAACCAAATTAT
		R: CTAGATAATTTGGTTTCTAAGTTGTGTACATATTACAGTGCATTTATAAATCTAGTTTGAAAATTTACTAGCGAGCT
	FBN1 MUT	F: CGCTAGTAAATTTTCAAACTAGATTTATAAAGGACATGTAATATGTACACAACTTAGAAACCAAATTAT
		R: CTAGATAATTTGGTTTCTAAGTTGTGTACATATTACATGTCCTTTATAAATCTAGTTTGAAAATTTACTAGCGAGCT
	HOMER1 WT	F: CTTGAGTAACTGACTCTATGGAGTCTATAAATGCACTGACTTCTTGTTTGTACCCCAAAATGATCGAATT
		R: CTAGAATTCGATCATTTTGGGGTACAAACAAGAAGTCAGTGCATTTATAGACTCCATAGAGTCAGTTACTCAAGAGCT
	HOMER1 MUT	F: CTTGAGTAACTGACTCTATGGAGTCTATAAAGGACATGACTTCTTGTTTGTACCCCAAAATGATCGAATT
		R: CTAGAATTCGATCATTTTGGGGTACAAACAAGAAGTCATGTCCTTTATAGACTCCATAGAGTCAGTTACTCAAGAGCT
	IL15 WT	F: CAAAAATATGTACAAGTGTTGTTTTTTAAGTTGCACTGATATTTTACCTCTTATTGCAAAATAGCATTT
		R: CTAGAAATGCTATTTTGCAATAAGAGGTAAAATATCAGTGCAACTTAAAAAACAACACTTGTACATATTTTTGAGCT
	IL15 MUT	F: CAAAAATATGTACAAGTGTTGTTTTTTAAGTGGACATGATATTTTACCTCTTATTGCAAAATAGCATTT
		R: CTAGAAATGCTATTTTGCAATAAGAGGTAAAATATCATGTCCACTTAAAAAACAACACTTGTACATATTTTTGAGCT
mir-148a-5p	SERPINH1 WT	F: CGGAACATGAGCCTTTGTTGCTATCAATCCAAGAACTTATTTGTACATTTTTTTTTTCAATAAAACTTTT
		R: CTAGAAAAGTTTTATTGAAAAAAAAAATGTACAAATAAGTTCTTGGATTGATAGCAACAAAGGCTCATGTTCCGAGCT
	SERPINH1 MUT	F: CGGAACATGAGCCTTTGTTGCTATCAATCCACGCCATTATTTGTACATTTTTTTTTTCAATAAAACTTTT
		R: CTAGAAAAGTTTTATTGAAAAAAAAAATGTACAAATAATGGCGTGGATTGATAGCAACAAAGGCTCATGTTCCGAGCT
	SUB1 WT	F: CTTGTCTTTTGCTTTGCTTCATTAATGCCTAAGAACTTAAGAATACTCCTACCTCATTAGCTACTCAAT
		R: CTAGATTGAGTAGCTAATGAGGTAGGAGTATTCTTAAGTTCTTAGGCATTAATGAAGCAAAGCAAAAGACAAGAGCT
	SUB1 MUT	F: CTTGTCTTTTGCTTTGCTTCATTAATGCCTACGCCATTAAGAATACTCCTACCTCATTAGCTACTCAAT
		R: CTAGATTGAGTAGCTAATGAGGTAGGAGTATTCTTAATGGCGTAGGCATTAATGAAGCAAAGCAAAAGACAAGAGCT
	IFI6 WT	F: CTTCTTGGCCTAACTCTTCCAGTTAGGATCTAGAACTTTGCCTTTTTTTTTTTTTTTTTTTTTTTGAGT
		R: CTAGACTCAAAAAAAAAAAAAAAAAAAAAAAGGCAAAGTTCTAGATCCTAACTGGAAGAGTTAGGCCAAGAAGAGCT
	IFI6 MUT	F: CTTCTTGGCCTAACTCTTCCAGTTAGGATCTCGCCATTTGCCTTTTTTTTTTTTTTTTTTTTTTTGAGT
		R: CTAGACTCAAAAAAAAAAAAAAAAAAAAAAAGGCAAATGGCGAGATCCTAACTGGAAGAGTTAGGCCAAGAAGAGCT
